# Supplementary material for: Elevated Soluble TNF-Receptor 1 in the Serum of Predementia Subjects with Cerebral Small Vessel Disease
Source: Biomolecules. 2023 Mar 13;13(3):525. doi: 10.3390/biom13030525 (PMC10046240; doi:10.3390/biom13030525)
Supplement: Supplementary file 1 [file biomolecules-13-00525-s001.zip]

Archive with 1 entries (1 files):
- biomolecules-2236838-supplementary.pdf
